# Supplementary material for: FTIR Monitoring of Polyurethane Foams Derived from Acid-Liquefied and Base-Liquefied Polyols
Source: Polymers (Basel). 2024 Aug 3;16(15):2214. doi: 10.3390/polym16152214 (PMC11314664; doi:10.3390/polym16152214)
Supplement: Supplementary file 1 [file polymers-16-02214-s001.zip]

Archive with 1 entries (1 files):
- polymers-3060163-supplementary.pdf
